# Supplementary material for: ANKRD1 Promotes Breast Cancer Metastasis by Activating NF-κB-MAGE-A6 Pathway
Source: Cancers (Basel). 2024 Sep 27;16(19):3306. doi: 10.3390/cancers16193306 (PMC11476229; doi:10.3390/cancers16193306)
Supplement: Supplementary file 1 [file cancers-16-03306-s001.zip]

Archive with 1 entries (1 files):
- cancers-3083127-supplementary.pdf
